# Supplementary material for: A high heterozygosity genome assembly of Aedes albopictus enables the discovery of the association of PGANT3 with blood-feeding behavior
Source: BMC Genomics. 2024 Apr 3;25:336. doi: 10.1186/s12864-024-10133-4 (PMC10993458; doi:10.1186/s12864-024-10133-4)
Supplement: Supplementary file 1 — Additional file 1: Supplementary Table 1. Heterozygosity of the selected species. Genome data were downloaded from SRA database. Heterozygosity was calculated using Jellyfish and GenomeScope. [file 12864_2024_10133_MOESM1_ESM.xlsx]

## Sheet: Table S1
Supplementary Table 1. Heterozygosity of the selected species.
Group	Genus	Species	BioProject ID	Heterozygosity
Insect	Lepidoptera	Tuta absoluta	PRJNA512383	7.44
Insect	Diptera	Proctacanthus coquilletti	PRJNA343047	0.485
Insect	Coleoptera	Nicrophorus vespilloides	PRJNA530213	0.834
Insect	Diptera	Drosophila mojavensis	PRJNA427774	4.92
Insect	Diptera	Drosophila melanogaster	PRJNA725602	1.71
Insect	Lepidoptera	Delias pasithoe	PRJNA328989	1.08
Insect	Lepidoptera	Danaus plexippus	PRJNA258112	2.2
Insect	Diptera	Culex quinquefasciatus	PRJNA980724	1.05
Insect	Coleoptera	Coccinella septempunctata	PRJNA1036856	9.79
Insect	Hymenoptera	Cataglyphis niger	PRJNA560672	0.511
Insect	Hemiptera	Apolygus lucorum	PRJNA526332	4.59
Insect	Hemiptera	Aphis gossypii	PRJNA407691	0.989
Insect	Coleoptera	Anoplophora glabripennis	PRJNA715483	6.66
Insect	Lepidoptera	Adela reaumurella	PRJNA434125	4.01
Insect	Hemiptera	Acyrthosiphon pisum	PRJNA607313	5.21
Insect	Diptera	Zeugodacus cucurbitae	PRJNA259565	11
Insect	Diptera	Zaprionus indianus	PRJNA604690	2.56
Insect	Hymenoptera	Wasmannia auropunctata	PRJEB48742	0.638
Insect	Lepidoptera	Vanessa tameamea	PRJNA412104	1.34
Insect	Lepidoptera	Trichoplusia ni	PRJNA336361	1.42
Insect	Hymenoptera	Trichomalopsis sarcophagae	PRJNA342820	0.489
Insect	Hymenoptera	Trichogramma pretiosum	PRJNA168121	1.15
Insect	Hymenoptera	Trichogramma evanescens	PRJEB36429	0.266
Insect	Hymenoptera	Trichogramma brassicae	PRJNA826991	0.016
Insect	Coleoptera	Tribolium castaneum	PRJNA400817	4.36
Insect	Hemiptera	Triatoma infestans	PRJNA589079	3.4
Insect	Hemiptera	Trialeurodes vaporariorum	PRJNA548670	8.19
Insect	Hymenoptera	Trachymyrmex zeteki	PRJNA292628	4.17
Insect	Hymenoptera	Trachymyrmex septentrionalis	PRJNA292625	4.55
Insect	Hymenoptera	Trachymyrmex cornetzi	PRJNA292627	4.35
Insect	Hymenoptera	Torymus geranii	PRJEB20883	4.13
Insect	Hymenoptera	Torymus auratus	PRJEB20883	4.54
Insect	Diptera	Tipula oleracea	PRJNA268391	4.31
Insect	Diptera	Timema tahoe	PRJNA670663	0.149
Insect	Diptera	Timema shepardi	PRJNA371785	4.14
Insect	Diptera	Timema poppensis	PRJNA725673	4.44
Insect	Diptera	Timema podura	PRJNA725673	4.16
Insect	Diptera	Timema monikensis	PRJNA670663	4.91
Insect	Diptera	Timema genevievae	PRJNA670663	4.73
Insect	Diptera	Timema douglasi	PRJNA670663	5.06
Insect	Diptera	Timema cristinae	PRJNA670663	4.57
Insect	Diptera	Timema californicum	PRJNA670663	4.34
Insect	Diptera	Timema bartmani	PRJNA670663	5.04
Insect	Diptera	Themira minor	PRJNA268391	4.67
Insect	Hymenoptera	Tetramorium simillimum	PRJNA533536	1.38
Insect	Hymenoptera	Tetramorium parvispinum	PRJNA533537	1.11
Insect	Hymenoptera	Tetramorium immigrans	PRJNA533534	5.62
Insect	Hymenoptera	Tetramorium bicarinatum	PRJNA533535	0.382
Insect	Hymenoptera	Tetragonula mellipes	PRJNA579239	0.261
Insect	Hymenoptera	Tetragonula hockingsi	PRJNA578998	1.11
Insect	Hymenoptera	Tetragonula davenporti	PRJNA578998	0.12
Insect	Hymenoptera	Tetragonula carbonaria	PRJNA578948	3.8
Insect	Hymenoptera	Temnothorax longispinosus	PRJEB68328	9.71
Insect	Diptera	Teleopsis dalmanni	PRJNA391339	4.44
Insect	Hymenoptera	Synergus umbraculus	PRJEB20883	4.22
Insect	Hymenoptera	Synergus japonicus	PRJEB20883	0.163
Insect	Diptera	Stomoxys calcitrans	PRJNA188117	6.04
Insect	Hemiptera	Stiretrus anchorago	PRJNA345234	5.61
Insect	Lepidoptera	Spodoptera litura	PRJNA344815	1.6
Insect	Lepidoptera	Spodoptera frugiperda	PRJNA639295	2.94
Insect	Lepidoptera	Spodoptera exigua	PRJEB36598	6.11
Insect	Hymenoptera	Solenopsis invicta	PRJNA685290	4.51
Insect	Coleoptera	Sitophilus oryzae	PRJNA431034	5.25
Insect	Diptera	Sitodiplosis mosellana	PRJNA563698	2.31
Insect	Diptera	Scaptomyza flava	PRJNA494789	4.3
Insect	Diptera	Scaptodrosophila lebanonensis	PRJNA268391	9.39
Insect	Diptera	Sarcophaga bullata	PRJNA476317	1.52
Insect	Hemiptera	Rhodnius prolixus	PRJNA429761	13.7
Insect	Hymenoptera	Pseudomyrmex gracilis	PRJNA268384	0.351
Insect	Coleoptera	Protaetia brevitarsis	PRJNA477715	2.43
Insect	Coleoptera	Popillia japonica	PRJNA358717	1.73
Insect	Hymenoptera	Polistes metricus	PRJNA482994	4.27
Insect	Hymenoptera	Polistes fuscatus	PRJNA482994	4.01
Insect	Hymenoptera	Polistes dorsalis	PRJNA482994	3.99
Insect	Hymenoptera	Polistes dominula	PRJNA477544	8.14
Insect	Coleoptera	Pogonus chalceus	PRJNA381601	4.15
Insect	Lepidoptera	Plutella xylostella	PRJNA916586	3.56
Insect	Lepidoptera	Plodia interpunctella	PRJNA610057	4.2
Insect	Lepidoptera	Pieris rapae	PRJNA318727	4.61
Insect	Coleoptera	Photinus pyralis	PRJNA378805	8.23
Insect	Diptera	Phormia regina	PRJNA338752	6.87
Insect	Lepidoptera	Phoebis sennae	PRJNA308118	4.96
Insect	Hemiptera	Phenacoccus solenopsis	PRJNA380754	9.89
Insect	Lepidoptera	Pararge aegeria	PRJEB49416	0.45
Insect	Lepidoptera	Papilio xuthus	PRJNA270384	7.35
Insect	Lepidoptera	Papilio machaon	PRJNA270386	2.99
Insect	Lepidoptera	Papilio glaucus	PRJNA270125	4.3
Insect	Hemiptera	Pachypsylla venusta	PRJNA603545	4.08
Insect	Lepidoptera	Ostrinia nubilalis	PRJNA540833	4.67
Insect	Lepidoptera	Ostrinia furnacalis	PRJNA656178	4.42
Insect	Hymenoptera	Osmia bicornis	PRJNA285788	3.94
Insect	Coleoptera	Oryzaephilus surinamensis	PRJNA356192	4.1
Insect	Coleoptera	Oryctes borbonicus	SRS1184098	4.29
Insect	Hymenoptera	Orussus abietinus	PRJNA171756	11.5
Insect	Hymenoptera	Ormyrus pomaceus	PRJEB20883	4.31
Insect	Hymenoptera	Ormyrus nitidulus	PRJEB20883	5.32
Insect	Lepidoptera	Operophtera brumata	PRJNA263715	4.5
Insect	Hymenoptera	Ooceraea biroi	PRJNA923657	8.63
Insect	Coleoptera	Onthophagus taurus	PRJNA167478	6.39
Insect	Hemiptera	Oncopeltus fasciatus	PRJNA229125	6.16
Insect	Hymenoptera	Odontomachus brunneus	PRJNA432980	0.321
Insect	Hymenoptera	Nylanderia fulva	PRJEB48742	0.246
Insect	Hymenoptera	Nomia melanderi	PRJNA495036	3.94
Insect	Hemiptera	Nilaparvata lugens	PRJNA177647	4
Insect	Hymenoptera	Neodiprion lecontei	PRJNA280451	3.7
Insect	Hymenoptera	Nasonia vitripennis	PRJNA623128	4.34
Insect	Hymenoptera	Nasonia longicornis	SRP202239	4.62
Insect	Hemiptera	Myzus persicae	PRJNA574571	0.402
Insect	Hymenoptera	Monomorium pharaonis	PRJNA772784	11.4
Insect	Hymenoptera	Microplitis demolitor	PRJNA195937	5.17
Insect	Hymenoptera	Melipona quadrifasciata	PRJNA279820	0.61
Insect	Hemiptera	Melanaphis sacchari	PRJNA718020	7.08
Insect	Lepidoptera	Megathymus ursus violae	PRJNA672791	8.36
Insect	Hymenoptera	Megastigmus stigmatizans	PRJEB20883	4.65
Insect	Hymenoptera	Megalopta genalis	PRJNA494983	4.27
Insect	Hymenoptera	Megachile rotundata	PRJNA508875	4.18
Insect	Diptera	Mayetiola destructor	PRJNA613640	2.68
Insect	Lepidoptera	Maniola jurtina	PRJNA498046	16.7
Insect	Lepidoptera	Manduca sexta	PRJNA454493	1.42
Insect	Lepidoptera	Mamestra configurata	PRJNA380242	8.37
Insect	Hemiptera	Maconellicoccus hirsutus	PRJNA436884	7.46
Insect	Hymenoptera	Lysiphlebus fabarum	PRJNA505237	5.33
Insect	Lepidoptera	Lymantria dispar	PRJNA505229	0.001
Insect	Diptera	Lutzomyia longipalpis	PRJNA20279	1.86
Insect	Lepidoptera	Lerema accius	PRJNA895865	27.3
Insect	Hymenoptera	Leptopilina heterotoma	PRJNA499032	5.62
Insect	Hymenoptera	Leptopilina boulardi	PRJNA419850	15.5
Insect	Coleoptera	Leptinotarsa decemlineata	PRJNA580490	4.52
Insect	Lepidoptera	Leptidea sinapis	PRJEB21838	4.4
Insect	Lepidoptera	Leptidea reali	PRJEB21838	4.61
Insect	Lepidoptera	Leptidea juvernica	PRJEB21838	4.94
Insect	Hymenoptera	Lasius niger	PRJNA171386	19.1
Insect	Hymenoptera	Lasioglossum albipes	PRJNA413432	0.735
Insect	Hemiptera	Laodelphax striatellus	PRJNA632345	4.63
Insect	Coleoptera	Ignelater luminosus	PRJNA418169	10.6
Insect	Lepidoptera	Hyposmocoma kahamanoa	PRJNA488386	6.92
Insect	Lepidoptera	Hypolimnas misippus	PRJNA510405	1.39
Insect	Lepidoptera	Hyphantria cunea	PRJNA498339	4.74
Insect	Hemiptera	Homalodisca vitripennis	PRJNA168119	1.58
Insect	Diptera	Hermetia illucens	PRJEB58720	0.0452
Insect	Lepidoptera	Helicoverpa zea	PRJNA378438	2.17
Insect	Lepidoptera	Helicoverpa armigera	PRJNA378437	0.0445
Insect	Lepidoptera	Heliconius melpomene	PRJNA610063	4.82
Insect	Hymenoptera	Harpegnathos saltator	PRJNA50203	8.79
Insect	Coleoptera	Harmonia axyridis	PRJNA474099	1.99
Insect	Hemiptera	Halyomorpha halys	PRJNA168118	8
Insect	Hymenoptera	Habropoda laboriosa	PRJNA279436	0.94
Insect	Diptera	Glossina morsitans	PRJNA268391	3.19
Insect	Hemiptera	Gerris buenoi	PRJNA203045	6.55
Insect	Hymenoptera	Ganaspis brasiliensis	PRJNA826991	6.64
Insect	Hymenoptera	Frieseomelitta varia	PRJNA668370	0.629
Insect	Hymenoptera	Formica selysi	PRJNA557080	4.67
Insect	Hymenoptera	Formica exsecta	PRJNA393850	0.999
Insect	Hymenoptera	Fopius arisanus	PRJNA734964	11.6
Insect	Hemiptera	Ferrisia virgata	PRJEB12067	0.133
Insect	Hemiptera	Euschistus heros	PRJNA385329	4.85
Insect	Hymenoptera	Eurytoma brunniventris	PRJEB20883	4.42
Insect	Hymenoptera	Eurytoma adleriae	PRJEB20883	4.2
Insect	Hymenoptera	Eupelmus urozonus	PRJEB20883	4.96
Insect	Hymenoptera	Eupelmus annulatus	PRJEB20883	4.49
Insect	Hymenoptera	Euglossa dilemma	PRJNA529235	3.99
Insect	Hymenoptera	Eufriesea mexicana	PRJNA279814	4.21
Insect	Hymenoptera	Dufourea novaeangliae	PRJNA279825	0.273
Insect	Diptera	Drosophila yakuba	PRJNA215876	4.47
Insect	Diptera	Drosophila watanabei	PRJNA554346	1.12
Insect	Diptera	Drosophila vulcana	PRJNA554346	4.16
Insect	Diptera	Drosophila virilis	PRJNA288729	0.487
Insect	Diptera	Drosophila triauraria	PRJNA680378	0.98
Insect	Diptera	Drosophila takahashii	PRJNA675888	4.95
Insect	Diptera	Drosophila suzukii	PRJNA705744	6.38
Insect	Diptera	Drosophila subobscura	PRJNA589517	0.323
Insect	Diptera	Drosophila simulans	PRJNA279205	0.575
Insect	Diptera	Drosophila serrata	PRJNA419238	0.391
Insect	Diptera	Drosophila seguyi	PRJNA669609	13.5
Insect	Diptera	Drosophila sechellia	PRJNA719437	0.38
Insect	Diptera	Drosophila rufa	PRJNA669609	10.5
Insect	Diptera	Drosophila robusta	PRJNA1020440	2.09
Insect	Diptera	Drosophila rhopaloa	PRJNA67665	1.99
Insect	Diptera	Drosophila punjabiensis	PRJNA554346	0.968
Insect	Diptera	Drosophila pseudoobscura	PRJNA492790	1.9
Insect	Diptera	Drosophila persimilis	PRJNA672098	5.75
Insect	Diptera	Drosophila orena	PRJNA281171	0.49
Insect	Diptera	Drosophila novamexicana	PRJNA550077	0.304
Insect	Diptera	Drosophila nikananu	PRJNA554346	0.666
Insect	Diptera	Drosophila nigromelanica	PRJNA512892	11.1
Insect	Diptera	Drosophila neonasuta	PRJNA554139	1.35
Insect	Diptera	Drosophila miranda	PRJNA644734	20.6
Insect	Diptera	Drosophila micromelanica	PRJNA512892	0.914
Insect	Diptera	Drosophila melanica	PRJNA669609	12.6
Insect	Diptera	Drosophila mayri	PRJNA554346	0.364
Insect	Diptera	Drosophila mauritiana	PRJNA719437	0.0894
Insect	Diptera	Drosophila lowei	SRP007802	1.43
Insect	Diptera	Drosophila leontia	PRJNA269068	4.27
Insect	Diptera	Drosophila lacteicornis	PRJNA669609	7.09
Insect	Diptera	Drosophila lacertosa	PRJNA512892	0.346
Insect	Diptera	Drosophila kikkawai	PRJNA269068	4
Insect	Diptera	Drosophila kanapiae	PRJNA554346	0.316
Insect	Diptera	Drosophila jambulina	PRJNA736147	0.407
Insect	Diptera	Drosophila innubila	PRJNA524688	4.28
Insect	Diptera	Drosophila hydei	PRJNA476692	6.22
Insect	Diptera	Drosophila guanche	PRJEB21790	7.17
Insect	Diptera	Drosophila erecta	PRJNA916392	8.75
Insect	Diptera	Drosophila busckii	PRJNA274996	1.61
Insect	Diptera	Drosophila burlai	PRJNA269068	4.13
Insect	Diptera	Drosophila bunnanda	PRJNA736147	3.28
Insect	Diptera	Drosophila birchii	PRJNA669609	4.62
Insect	Diptera	Drosophila bipectinata	PRJNA675888	1.18
Insect	Diptera	Drosophila bifasciata	PRJNA669609	4.67
Insect	Diptera	Drosophila azteca	PRJNA661092	5
Insect	Diptera	Drosophila auraria	PRJNA680378	11
Insect	Diptera	Drosophila athabasca	PRJNA274411	4.58
Insect	Diptera	Drosophila asahinai	PRJNA554346	21.4
Insect	Diptera	Drosophila ananassae	PRJNA602597	8.7
Insect	Diptera	Drosophila americana	PRJEB27094	1.06
Insect	Diptera	Drosophila albomicans	PRJNA39511	4.25
Insect	Hemiptera	Diuraphis noxia	PRJNA233413	1.02
Insect	Coleoptera	Diabrotica virgifera	PRJNA222656	3.94
Insect	Lepidoptera	Dendrolimus punctatus	PRJNA578599	1.8
Insect	Coleoptera	Dendroctonus ponderosae	PRJNA306777	13.1
Insect	Diptera	Dasypogon diadema	PRJNA361480	4.36
Insect	Lepidoptera	Danaus melanippus	PRJNA319038	12.8
Insect	Lepidoptera	Danaus chrysippus	PRJEB35880	4.22
Insect	Hymenoptera	Cyphomyrmex costatus	PRJNA292630	0.699
Insect	Lepidoptera	Cydia pomonella	PRJNA879330	1.32
Insect	Diptera	Culicoides sonorensis	PRJEB19938	6.78
Insect	Hymenoptera	Crematogaster levior	PRJEB41067	0.735
Insect	Hymenoptera	Cotesia vestalis	PRJEB36310	0.49
Insect	Hymenoptera	Copidosoma floridanum	PRJNA171748	2.68
Insect	Diptera	Contarinia nasturtii	SRX6846370	0.28
Insect	Lepidoptera	Colias croceus	PRJNA587791	2.35
Insect	Diptera	Cochliomyia hominivorax	PRJNA641284	1.52
Insect	Diptera	Coboldia fuscipes	PRJNA268391	33.5
Insect	Diptera	Clunio marinus	PRJEB43766	0.001
Insect	Hemiptera	Cinara cedri	PRJEB33415	7.84
Insect	Hemiptera	Cimex lectularius	PRJNA167477	0.804
Insect	Coleoptera	Chrysina resplendens	PRJNA341359	3.98
Insect	Lepidoptera	Chilo suppressalis	PRJNA178139	4.11
Insect	Diptera	Ceratitis capitata	PRJEB36344	10.1
Insect	Hymenoptera	Ceratina calcarata	PRJNA725238	1.22
Insect	Hymenoptera	Cecidostiba semifascia	PRJEB20883	4.15
Insect	Hymenoptera	Cecidostiba fungosa	PRJEB20883	0.821
Insect	Diptera	Catotricha subobsoleta	PRJNA577930	1.76
Insect	Hymenoptera	Cataglyphis hispanica	PRJNA792957	0.794
Insect	Hymenoptera	Camponotus floridanus	PRJNA999760	1.4
Insect	Lepidoptera	Calycopis cecrops	PRJNA314404	2.46
Insect	Coleoptera	Callosobruchus maculatus	PRJEB30475	2.48
Insect	Lepidoptera	Busseola fusca	PRJNA553865	9.23
Insect	Lepidoptera	Bombyx mori	PRJNA607658	6.89
Insect	Lepidoptera	Bombyx mandarina	PRJNA869775	4.31
Insect	Hymenoptera	Bombus terrestris	PRJNA628944	0.953
Insect	Diptera	Bolitophila cinerea	PRJNA361274	4.04
Insect	Lepidoptera	Bicyclus anynana	PRJEB63101	1.18
Insect	Hemiptera	Bemisia tabaci	PRJEB38292	6.35
Insect	Hymenoptera	Belonocnema treatae	PRJNA827231	10.5
Insect	Diptera	Belgica antarctica	PRJNA565001	12.5
Insect	Diptera	Bactrocera tryoni	PRJNA682907	0.865
Insect	Diptera	Bactrocera oleae	PRJNA288990	0.536
Insect	Diptera	Bactrocera latifrons	PRJNA338810	1.62
Insect	Hymenoptera	Atta texana	PRJNA395768	5.45
Insect	Hymenoptera	Atta colombica	PRJNA292624	1.26
Insect	Hymenoptera	Atta cephalotes	PRJNA742376	4.97
Insect	Hymenoptera	Athalia rosae	PRJNA167403	19.3
Insect	Hymenoptera	Apis mellifera	PRJNA516678	0.161
Insect	Hymenoptera	Apis florea	PRJNA270964	4.75
Insect	Hemiptera	Aphis glycines	PRJNA312843	5.47
Insect	Hemiptera	Aphis craccivora	PRJNA385329	6.41
Insect	Hymenoptera	Aphidius ervi	PRJNA549674	0.937
Insect	Diptera	Anopheles sinensis	PRJNA338661	1.49
Insect	Diptera	Anopheles quadriannulatus	PRJNA647477	0.612
Insect	Diptera	Anopheles merus	PRJNA254150	8.86
Insect	Diptera	Anopheles gambiae	PRJNA273873	1.33
Insect	Diptera	Anopheles funestus	PRJNA494870	1.06
Insect	Diptera	Anopheles fontenillei	PRJNA508319	20.6
Insect	Diptera	Anopheles coluzzii	PRJNA311062	21.8
Insect	Diptera	Anopheles arabiensis	PRJNA381033	4.79
Insect	Hymenoptera	Andricus quercuslanigera	PRJNA827231	6.25
Insect	Hymenoptera	Andricus grossulariae	PRJNA647791	1.21
Insect	Lepidoptera	Amyelois transitella	PRJNA544523	7
Insect	Lepidoptera	Agrotis ipsilon	PRJNA595758	6.98
Insect	Coleoptera	Agrilus planipennis	PRJNA230921	14.1
Insect	Coleoptera	Aethina tumida	PRJNA698343	1.91
Insect	Coleoptera	Aenictocupidus jacobsonorum	PRJNA397425	1.94
Insect	Diptera	Aedes albopictus	PRJNA695422	5.29
Insect	Diptera	Aedes aegypti	PRJEB37993	1.83
Insect	Coleoptera	Adranes taylori	PRJNA397423	11.4
Insect	Lepidoptera	Actias luna	PRJNA320272	1.69
Insect	Hymenoptera	Acromyrmex echinatior	PRJNA714946	0.759
