# Supplementary material for: A high heterozygosity genome assembly of Aedes albopictus enables the discovery of the association of PGANT3 with blood-feeding behavior
Source: BMC Genomics. 2024 Apr 3;25:336. doi: 10.1186/s12864-024-10133-4 (PMC10993458; doi:10.1186/s12864-024-10133-4)
Supplement: Supplementary file 2 — Additional file 2: Supplementary Table 2. Completeness estimation of selected species. The genomes of each species were downloaded from NCBI. Genomic completeness was evaluated using BUSCO. [file 12864_2024_10133_MOESM2_ESM.xlsx]

## Sheet: Table S2
Supplementary Table 2. Completeness estimation of selected species.
Genome ID	Latin name	Genome source	Hematophagous	Common name	Kindom	Phylum	Class	Order	Genomic completeness	Picture source
GCF_000001215.4	Drosophila melanogaster	NCBI	No	Fruit fly	Metazoa	Arthropoda	Insecta	Diptera	C:98.7%[S:98.5%,D:0.2%],F:0.5%,M:0.8%,n:3285	https://cn.bing.com/images/search?view=detailV2&ccid=fFjqEd9C&id=12D6AF6F35CEFFE0B217F3ED597CC212FC9775FD&thid=OIP.fFjqEd9CAP2kFb_U2dKZ-wHaE8&mediaurl=https%3a%2f%2fwww.viennabiocenter.org%2ffileadmin%2f_processed_%2fd%2f8%2fcsm_Resource1__single_fly__cropped_ac7d9eecec.jpg&exph=720&expw=1080&q=Drosophila+melanogaster&simid=607989870346962427&selectedIndex=14&ajaxhist=0
GCF_000005975.2	Drosophila yakuba	NCBI	No	NA	Metazoa	Arthropoda	Insecta	Diptera	C:98.6%[S:96.7%,D:1.9%],F:0.5%,M:0.9%,n:3285	https://cn.bing.com/images/search?view=detailV2&ccid=kB%2bmkJ8B&id=8514842EC9A85C9EEC99833721A78ACC0FB366FE&thid=OIP.kB-mkJ8BDry1q2Fp8ehLAwHaGR&mediaurl=http%3a%2f%2fgenestogenomes.org%2fwp-content%2fuploads%2f2017%2f04%2fDrosophila_simulans-female700x.jpg&exph=587&expw=693&q=drosophila+yakuba&simid=608055617700169025&selectedIndex=11&ajaxhist=0
GCF_000347755.3	Ceratitis capitata	NCBI	No	Mediterranean fruit fly	Metazoa	Arthropoda	Insecta	Diptera	C:98.7%[S:98.5%,D:0.2%],F:0.3%,M:1.0%,n:3285	http://www.insect-genome.com/data/detail.php?id=35
GCF_000371365.1	Musca domestica	NCBI	No	House fly	Metazoa	Arthropoda	Insecta	Diptera	C:96.5%[S:94.7%,D:1.8%],F:1.7%,M:1.8%,n:3285	https://cn.bing.com/images/search?view=detailV2&ccid=Odoj8StE&id=1C26E9E176302AFF34476B7AB21794DB758B06EB&thid=OIP.Odoj8StEfWjZQnzqu27LYgHaG9&mediaurl=http%3a%2f%2fwww.discoverlife.org%2fIM%2fI_MWS%2f1019%2f320%2fMusca_domestica%2cI_MWS101910.jpg&exph=301&expw=320&q=Musca+domestica&simid=608045911063200426&selectedIndex=16&ajaxhist=0
GCF_000699065.1	Lucilia cuprina	NCBI	No	Australian sheep blowfly	Metazoa	Arthropoda	Insecta	Diptera	C:97.6%[S:96.7%,D:0.9%],F:1.2%,M:1.2%,n:3285	http://www.insect-genome.com/data/detail.php?id=137
GCF_000806345.1	Bactrocera cucurbitae	NCBI	No	Melon fly	Metazoa	Arthropoda	Insecta	Diptera	C:98.2%[S:98.0%,D:0.2%],F:0.7%,M:1.1%,n:3285	https://cn.bing.com/images/search?view=detailV2&ccid=uK74Jki6&id=75D651E484C0F70AED70F06243B2D8EDC56F4485&thid=OIP.uK74Jki6w5Hw7zZuZicGSQHaIc&mediaurl=http%3a%2f%2fnbair.res.in%2finsectpests%2fimages%2fBactrocera-cucurbitae4.jpg&exph=1027&expw=900&q=Bactrocera+cucurbitae+&simid=608052873214559339&selectedIndex=1&ajaxhist=0
GCF_001853355.1	Bactrocera latifrons	NCBI	No	Malaysian fruit fly	Metazoa	Arthropoda	Insecta	Diptera	C:98.3%[S:97.8%,D:0.5%],F:0.6%,M:1.1%,n:3285	https://cn.bing.com/images/search?view=detailV2&ccid=6h4XGp46&id=645114CAF8CB9D99F7E524E580FB5A6CC560026F&thid=OIP.6h4XGp46OwoQ4FDRJ6oKkQHaHm&mediaurl=http%3a%2f%2fphe.rockefeller.edu%2fbarcode%2fexoticbol%2fusda_usfs%2fBactrocera+latifrons+	Malaysian+fruit+fly).gif&exph=536&expw=522&q=bactrocera+latifrons&simid=608039653094722526&selectedIndex=4&ajaxhist=0
Foshan strain	Aedes albopictus (AaloF1)	Vectorbase	Yes	Asian tiger mosquito	Metazoa	Arthropoda	Insecta	Diptera	C:92.7%[S:16.6%,D:76.1%],F:3.8%,M:3.5%,n:3285	https://www.ncbi.nlm.nih.gov/genome/?term=Aedes+albopictus
GCF_006496715.1	Aedes albopictus (AaloF2)	NCBI	Yes	Asian tiger mosquito	Metazoa	Arthropoda	Insecta	Diptera	C:93.7%[S:54.1%,D:39.6%],F:1.5%,M:4.8%,n:3285	https://www.ncbi.nlm.nih.gov/genome/?term=Aedes+albopictus
Foshan strain	Aedes albopictus (AaloF3)	This study	Yes	Asian tiger mosquito	Metazoa	Arthropoda	Insecta	Diptera	C:98.1%[S:96.9%,D:1.2%],F:0.7%,M:1.2%,n:3285	https://www.ncbi.nlm.nih.gov/genome/?term=Aedes+albopictus
GCA_000211455.3	Anopheles darlingi	NCBI	Yes	American malaria mosquito	Metazoa	Arthropoda	Insecta	Diptera	C:95.7%[S:95.3%,D:0.4%],F:1.1%,M:3.2%,n:3285	https://cn.bing.com/images/search?view=detailV2&ccid=w8aWhf5w&id=5C5195233704F698396C7A430FAB0C3E12C252D4&thid=OIP.w8aWhf5wrhVB37GtwgNqTwAAAA&mediaurl=http%3a%2f%2fwww.icb.usp.br%2f~marcelcp%2fImagens%2ff-zzz18.jpg&exph=270&expw=400&q=Anopheles+darlingi+Mosquito&simid=608037810536121508&selectedIndex=1&ajaxhist=0
GCA_000349145.1	Anopheles dirus	NCBI	Yes	NA	Metazoa	Arthropoda	Insecta	Diptera	C:97.3%[S:1.6%,D:95.7%],F:0.9%,M:1.8%,n:3285	https://cn.bing.com/images/search?q=anopheles+dirus&id=E0D294E759B948C782164FFB0DFA963A3E4ACB73&s=1&view=detailv2&rtpu=%2fsearch%3fq%3dAnopheles+dirus&FORM=IEQNAI
GCA_000441895.2	Anopheles sinensis	NCBI	Yes	NA	Metazoa	Arthropoda	Insecta	Diptera	C:95.7%[S:95.2%,D:0.5%],F:1.6%,M:2.7%,n:3285	http://www.insect-genome.com/data/detail.php?id=25
GCA_003951495.1	Anopheles funestus	NCBI	Yes	African malaria mosquito	Metazoa	Arthropoda	Insecta	Diptera	C:95.3%[S:90.8%,D:4.5%],F:0.8%,M:3.9%,n:3285	http://www.insect-genome.com/data/detail.php?id=91
GCF_000005575.2	Anopheles gambiae	NCBI	Yes	African malaria mosquito	Metazoa	Arthropoda	Insecta	Diptera	C:96.6%[S:95.8%,D:0.8%],F:0.9%,M:2.5%,n:3285	http://www.insect-genome.com/data/detail.php?id=58
GCF_000209185.1	Culex quinquefasciatus	NCBI	Yes	Southern house mosquito	Metazoa	Arthropoda	Insecta	Diptera	C:94.0%[S:93.3%,D:0.7%],F:1.2%,M:4.8%,n:3285	http://www.insect-genome.com/data/detail.php?id=60
GCF_002204515.2	Aedes aegypti	NCBI	Yes	Yellow fever mosquito	Metazoa	Arthropoda	Insecta	Diptera	C:96.8%[S:93.5%,D:3.3%],F:1.6%,M:1.6%,n:3285	http://www.insect-genome.com/data/detail.php?id=55
GCF_000002985.6	Caenorhabditis elegans	NCBI	Outgroup	NA	Metazoa	Nematoda	Chromadorea	Rhabditida	C:98.8%[S:98.3%,D:0.5%],F:0.6%,M:0.6%,n:3131	https://www.ncbi.nlm.nih.gov/genome/?term=Caenorhabditis+elegans
