# Supplementary material for: A high heterozygosity genome assembly of Aedes albopictus enables the discovery of the association of PGANT3 with blood-feeding behavior
Source: BMC Genomics. 2024 Apr 3;25:336. doi: 10.1186/s12864-024-10133-4 (PMC10993458; doi:10.1186/s12864-024-10133-4)
Supplement: Supplementary file 3 — Additional file 3: Supplementary Table 3. Comparison of genome assembly using Canu, Wtdbg2, MECAT2 and Flye. [file 12864_2024_10133_MOESM3_ESM.xlsx]

## Sheet: Table S3
Supplementary Table 3. Comparison of genome assembly using Canu, Wtdbg2, MECAT2 and Flye.
		Genome assembly
		MECAT2	Canu	Flye	Wtdbg2
Raw	Genome size(bp)	4522961468	4290495023	4837495883	4842518336
	Completeness(%)	96.8	98.3	98.3	95.7
	N50(bp)	151408	95214	164799	48781
	Contig number	54198	62109	46710	128575
	Duplication(%)	82.6	89	87.4	72.7
	GC content(%)	40.41	40.42	40.36	40.83
	Longest contig(bp)	9050445	12072892	7349977	1437435
Primary	Genome size(bp)	1633953320	1340209909	1753825653	1640643811
	Completeness(%)	96.8	98.3	98.3	95.7
	N50(bp)	514467	776174	810347	174287
	Contig number	5273	5963	5459	6463
	Duplication(%)	82.6	89	87.5	72.7
	GC content(%)	40.24	40.34	40.32	40.43
	Longest contig(bp)	9050445	12072892	7349977	1437435
