# Supplementary material for: A high heterozygosity genome assembly of Aedes albopictus enables the discovery of the association of PGANT3 with blood-feeding behavior
Source: BMC Genomics. 2024 Apr 3;25:336. doi: 10.1186/s12864-024-10133-4 (PMC10993458; doi:10.1186/s12864-024-10133-4)
Supplement: Supplementary file 4 — Additional file 4: Supplementary Table 4. Comparison of assembly statistics. [file 12864_2024_10133_MOESM4_ESM.xlsx]

## Sheet: Table S4
Supplementary Table 4. Comparison of assembly statistics.
	Genome assembly
	AalbF1	AalbF2	AalbF3(Canu)	AalbF3(Primary)	AalbF3(Primary+extraction+Hic+Polish)
Total length(non-N bp)	3669694290	2538387871	4290495023	1340209909	1260558128
Duplication(%)	76.1	39.6	89	89	1.2
Contig number	509843	5556	62109	5963	N/A
Contig N50(bp)	46369	1184735	95214	776174	N/A
Scaffold number	N/A	2197	N/A	N/A	3
Scaffold N50(bp)	N/A	55702539	N/A	N/A	463203742
GC content(%)	40.17	40.4	40.42	40.34	40.26
Alternative haplotypes(bp)	N/A	N/A	N/A	N/A	222827136
Alternative haplotypes(contigs)	N/A	N/A	N/A	N/A	3199
