# Supplementary material for: A high heterozygosity genome assembly of Aedes albopictus enables the discovery of the association of PGANT3 with blood-feeding behavior
Source: BMC Genomics. 2024 Apr 3;25:336. doi: 10.1186/s12864-024-10133-4 (PMC10993458; doi:10.1186/s12864-024-10133-4)
Supplement: Supplementary file 5 — Additional file 5: Supplementary Table 5. Non-coding RNA in the newly assembly genome (AealbF3). [file 12864_2024_10133_MOESM5_ESM.xlsx]

## Sheet: Table S5
Supplementary Table 5. Non-coding RNA in the newly assembly genome (AealbF3).
Type	Copy#	Average length(bp)	Total length(bp)	% of genome
miRNA	7473	105.56	788849	0.0625
snRNA	29	125.55	3641	0.0003
rRNA	161	546.18	87568	0.0069
tRNA	7141	69.39	495495	0.0392
