# Supplementary material for: A high heterozygosity genome assembly of Aedes albopictus enables the discovery of the association of PGANT3 with blood-feeding behavior
Source: BMC Genomics. 2024 Apr 3;25:336. doi: 10.1186/s12864-024-10133-4 (PMC10993458; doi:10.1186/s12864-024-10133-4)
Supplement: Supplementary file 6 — Additional file 6: Supplementary Table 6. The positively selected genes at the ancestral branch of hematophagous. Genes were annotated in KOBAS database, and those Chi-square test p value < 0.05 were showed. [file 12864_2024_10133_MOESM6_ESM.xlsx]

## Sheet: Table S6
Supplementary Table 6. The positively selected genes at the ancestral branch of hematophagous.
Gene ID	Common name	Description	p value
CG3337	FAM173B	Phenolic glucoside malonyltransferase 1	1.25e-146
CG9422	RPP25L	Ribonuclease P protein subunit p25	3.74e-149
CG4043	EXOSC5	nuclear-transcribed mRNA catabolic process, exonucleolytic, 3'-5'	3.03e-166
CG10257	FAIM	I-kappaB kinase/NF-kappaB signaling, positive regulation of neurogenesis	8.75e-168
CG7506	TMEM70	Transmembrane protein 70 homolog, mitochondrial	9.78e-169
CG4097	PSMB1	Proteasome subunit beta type-1	9.05e-169
CG30410	RPIA	DNA-directed RNA polymerase I subunit RPA1	1.45e-177
CG2525	HUS1	Hus1-like protein, Checkpoint protein	7.14e-192
CG4968	OTUB1	Ubiquitin thioesterase	5.08e-193
CG4919	GCLM	GCS light chain	3.72e-202
CG8297	TXNDC15	Cilia- and flagella-associated protein	1.87e-216
CG8444	ATP6AP2	ATPase H(+)-transporting accessory protein 2	8.93e-223
CG7614	MNAT1	CDK-activating kinase assembly factor MAT1	4.43e-223
CG5072	CDK6	Cyclin-dependent kinase 4	3.55e-232
CG7889	FAM86A	CG7889-like protein	6.68e-238
CG13626	STX18	SNARE-complex protein Syntaxin-18 N-terminus	5.13e-253
CG12129	ASCC1	RNA binding	3.02e-253
CG5904	MRPS31	28S ribosomal protein S31, mitochondrial	4.3e-256
CG6949	MRPL45	Probable 39S ribosomal protein L45, mitochondrial	5.07e-261
CG12292	NIPAL1	Spichthyin, isoform B	6.57e-269
CG33505	RRP9	U3 small nucleolar RNA-interacting protein 2	7.43e-291
CG2503	PAF1	RNA polymerase II-associated factor 1 homolog	1.13e-296
CG17221	RTN4IP1	Uncharacterized protein	4.54e-304
CG31873	AGK	Acylglycerol kinase, mitochondrial	4.35e-304
CG8454	VPS16	Vacuolar protein sorting-associated protein 16 homolog	0.0
CG13126	METTL17	methylation	0.0
CG7127	EXOC7	Exocyst complex component 7	0.0
CG14980	CCZ1	Caffeine, calcium, zinc sensitivity 1	0.0
CG5733	NUP85	Nuclear pore complex protein Nup75	0.0
CG3093	VPS18	Vacuolar protein sorting-associated protein 18 homolog	0.0
CG4445	pgant3	Polypeptide N-acetylgalactosaminyltransferase 3	0.0
CG3542	PRPF40A	Pre-mRNA-processing protein 40	0.0
CG3389	CDH23	Cadherin 88C	0.0
CG4206	MCM3	DNA helicase activity, DNA replication licensing factor	0.0
CG11621	PIK3C2A	Phosphatidylinositol-4-phosphate 3-kinase	0.0
CG13185	MDN1	Midasin	0.0
CG17840	FIG4	Polyphosphoinositide phosphatase	0.0
CG10463	DUS3L	tRNA-dihydrouridine(47) synthase [NAD(P)(+)]	0.0
CG1116	RGP1	Rgp1, uncharacterized protein	9.4e-317
CG7865	NGLY1	Peptide-N(4)-(N-acetyl-beta-glucosaminyl)asparagine amidase	0.0
CG10535	IKBKAP	Putative elongator complex protein 1	0.0
CG10743	PPFIBP2	Liprin-beta homolog	0.0
CG6619	GRASP	Short spindle 6	0.0
CG9770	HPS5	Hermansky-Pudlak syndrome 5 protein homolog	0.0
CG1550	TTLL12	Tubulin-tyrosine ligase-like protein 12	0.0
CG1824	ABCB8	Transcription antitermination protein NusB	0.0
CG8877	PRPF8	Pre-mRNA processing factor 8	0.0
CG14825	BBS1	Bardet-Biedl syndrome 1 protein	0.0
CG43227	TRAK2	Trafficking kinesin-binding protein	0.0
CG6729	SMG8	Serine/threonine-protein kinase SMG8	0.0
CG4752	OPLAH	glutathione metabolic process	0.0
CG11919	PEX6	Peroxin 6, isoform D	0.0
CG3152	TRAP1	Hsp90-related protein TRAP1	0.0
CG14472	UBR4	Protein purity of essence	0.0
CG6370	RPN2	Dolichyl-diphosphooligosaccharide--protein glycosyltransferase subunit 2	0.0
CG7600	FAM91A1	Uncharacterized protein	0.0
CG8064	WDR3	GH01043p	0.0
CG12082	USP5	Ubiquitin carboxyl-terminal hydrolase	0.0
CG7972	HELQ	Mutagen-sensitive 301	0.0
CG3423	STAG2	Nuclear protein SA	0.0
CG1420	SLU7	Pre-mRNA-splicing factor Slu7	0.0
CG4536	Iav	Inactive	0.0
CG9791	SUPV3L1	ATP-dependent RNA helicase SUV3 homolog, mitochondrial	0.0
CG5799	dve-1	Defective proventriculus	0.0
CG5608	VAC14	Protein VAC14 homolog	0.0
CG12128	C9orf114	Uncharacterized protein	0.0
CG8594	CLCN7	Chloride channel protein	0.0
CG8683	MON2	Protein MON2 homolog	0.0
CG11838	IFT140	Reduced mechanoreceptor potential A	0.0
CG9885	BMP2	Protein decapentaplegic	0.0
CG34412	TLK2	Serine/threonine-protein kinase ULK3	0.0
CG42677	LAMA2	Wing blister	0.0
CG10387	EXO1	Exonuclease 1	0.0
CG6173	KAL1	Anosmin-1	0.0
CG43154	BCAS3	Breast carcinoma-amplified sequence 3 homolog	0.0
CG4713	CC2D1A	Coiled-coil and C2 domain-containing protein 1-like	0.0
CG7897	Gp210	Nuclear pore membrane glycoprotein 210	0.0
CG5170	HDLBP	Drosophila dodeca-satellite protein 1	0.0
CG7507	DYNC1H1	Alpha-galactosidase	0.0
CG2161	CNOT2	Regulator of gene activity	0.0
CG7340	NPEPL1	Putative cytoplasmic aminopeptidase	0.0
CG8865	RGL1	Ral guanine nucleotide dissociation stimulator-like, isoform E	0.0
CG5734	SNX17	Sorting nexin-17	0.0
CG7927	TCF25	Nuclear localized protein 1, isoform B	0.0
CG1799	IMPDH2	Inosine-5'-monophosphate dehydrogenase	0.0
CG2179	AKAP17A	Xe7, isoform	0.0
CG6383	CRB2	Crumbs cell polarity complex component 2	0.0
CG10844	RYR2	Ryanodine receptor	0.0
CG1088	ATP6V1E1	V-type proton ATPase subunit E	4.96e-148
CG1276	GTF2E2	Transcription initiation factor IIE subunit beta	2.72e-203
CG3415	HSD17B4	N-terminal half of MaoC dehydratase	0.0
CG11198	ACC	acetyl-CoA carboxylase	0.0
CG7793	SOS1	Protein son of sevenless	0.0
